# Supplementary material for: Factors influencing patients’ willingness to share their digital health data for primary and secondary use: A theory- and evidence-based overview of reviews
Source: Digit Health. 2025 Jun 30;11:20552076251340254. doi: 10.1177/20552076251340254 (PMC12209586; doi:10.1177/20552076251340254)
Supplement: sj-xlsx-2-dhj-10.1177_20552076251340254 - Supplemental material for Factors influencing patients’ willingness to share their digital health data for primary and secondary use: A theory- and evidence-based overview of reviews [file sj-xlsx-2-dhj-10.1177_20552076251340254.xlsx]

## Sheet: Medline
Database:	Medline
Platform:	Ovid
Limits:	2013 - 31/05/2023, human only
1.	public opinion/
2.	exp attitude/
3.	exp informed consent/
4.	exp patient satisfaction/
5.	exp patient participation/
6.	opinion*.ab,ti.
7.	attitude*.ab,ti.
8.	consent.ab,ti.
9.	satisfaction*.ab,ti.
10.	participation*.ab,ti.
11.	view*.ab,ti.
12.	perspective*.ab,ti.
13.	prefer*.ab,ti.
14.	accept*.ab,ti.
15.	engag*.ab,ti.
16.	motivat*.ab,ti.
17.	percepti*.ab,ti.
18.	willing*.ab,ti.
19.	1 or 2 or 3 or 4 or 5 or 6 or 7 or 8 or 9 or 10 or 11 or 12 or 13 or 14 or 15 or 16 or 17 or 18
20.	routinely collected health data/
21.	exp medical records/
22.	hospital records/
23.	(health adj3 data).ab,ti.
24.	(medical adj3 record).ab,ti.
25.	(hospital adj3 record).ab,ti.
26.	(medical adj3 documentation).ab,ti.
27.	(medical adj3 information).ab,ti.
28.	(medical adj3 data).ab,ti.
29.	(patient adj3 data).ab,ti.
30.	(healthcare adj3 data).ab,ti.
31.	(health adj3 record).ab,ti.
32.	(patient adj3 record).ab,ti.
33.	(patient adj3 file).ab,ti.
34.	(health adj3 information).ab,ti.
35.	(patient adj3 information).ab,ti.
36.	20 or 21 or 22 or 23 or 24 or 25 or 26 or 27 or 28 or 29 or 30 or 31 or 32 or 33 or 34 or 35
37.	exp information dissemination/
38.	medical record linkage/
39.	health information exchange/
40.	dissemin*.ab,ti.
41.	link*.ab,ti.
42.	exchang*.ab,ti.
43.	shar*.ab,ti.
44.	access*.ab,ti.
45.	transfer*.ab,ti.
46.	donat*.ab,ti.
47.	opt in.ab,ti.
48.	opt out.ab,ti.
49.	opt-in.ab,ti.
50.	opt-out.ab,ti.
51.	37 or 38 or 39 or 40 or 41 or 42 or 43 or 44 or 45 or 46 or 47 or 48 or 49 or 50
52.	"primary use".ab,ti.
53.	"secondary use".ab,ti.
54.	reuse.ab,ti.
55.	primary purpose*.ab,ti.
56.	secondary purpose*.ab,ti.
57.	research.ab,ti.
58.	52 or 53 or 54 or 55 or 56 or 57
59.	review.ab,ti. or review.pt.
/	MeSH
ab	abstract word
ti	title word
pt	publication type

## Sheet: Embase
Database:	Embase
Platform:	Ovid
Limits:	2013 - 31/05/2023, human only
1.	public opinion/
2.	exp attitude/
3.	informed consent/
4.	opinion*.ab,ti.
5.	attitude*.ab,ti.
6.	consent.ab,ti.
7.	satisfaction*.ab,ti.
8.	participation*.ab,ti.
9.	view*.ab,ti.
10.	perspective*.ab,ti.
11.	prefer*.ab,ti.
12.	accept*.ab,ti.
13.	engag*.ab,ti.
14.	motivat*.ab,ti.
15.	percepti*.ab,ti.
16.	willing*.ab,ti.
17.	1 or 2 or 3 or 4 or 5 or 6 or 7 or 8 or 9 or 10 or 11 or 12 or 13 or 14 or 15 or 16
18.	routinely collected health data/
19.	medical documentation/
20.	exp medical record/
21.	exp medical information system/
22.	medical information/
23.	(health adj3 data).ab,ti.
24.	(medical adj3 documentation).ab,ti.
25.	(medical adj3 record).ab,ti.
26.	(medical adj3 information).ab,ti.
27.	(hospital adj3 record).ab,ti.
28.	(medical adj3 data).ab,ti.
29.	(patient adj3 data).ab,ti.
30.	(healthcare adj3 data).ab,ti.
31.	(health adj3 record).ab,ti.
32.	(patient adj3 record).ab,ti.
33.	(patient adj3 file).ab,ti.
34.	(health adj3 information).ab,ti.
35.	(patient adj3 information).ab,ti.
36.	18 or 19 or 20 or 21 or 22 or 23 or 24 or 25 or 26 or 27 or 28 or 29 or 30 or 31 or 32 or 33 or 34 or 35
37.	exp information dissemination/
38.	dissemin*.ab,ti.
39.	link*.ab,ti.
40.	exchang*.ab,ti.
41.	shar*.ab,ti.
42.	access*.ab,ti.
43.	transfer*.ab,ti.
44.	donat*.ab,ti.
45.	opt in.ab,ti.
46.	opt out.ab,ti.
47.	opt-in.ab,ti.
48.	opt-out.ab,ti.
49.	37 or 38 or 39 or 40 or 41 or 42 or 43 or 44 or 45 or 46 or 47 or 48
50.	"primary use".ab,ti.
51.	"secondary use".ab,ti.
52.	reuse.ab,ti.
53.	primary purpose*.ab,ti.
54.	secondary purpose*.ab,ti.
55.	research.ab,ti.
56.	50 or 51 or 52 or 53 or 54 or 55
57.	review.ab,ti. or review.pt.
/	MeSH
ab	abstract word
ti	title word
pt	publication type

## Sheet: Scopus
Database:	Scopus
Platform:	Elsevier
Limits:	2013 - 31/05/2023, human only
( TITLE-ABS-KEY ( opinion* OR attitude* OR consent OR satisfaction* OR participation* OR view* OR perspective* OR prefer* OR accept* OR engag* OR motivat* OR percepti* OR willing* ) )
TITLE-ABS-KEY ( ( health* PRE/3 data ) OR ( medical PRE/3 record ) OR ( hospital PRE/3 record ) OR ( medical PRE/3 information ) OR ( medical PRE/3 documentation ) OR ( medical PRE/3 data ) OR ( patient PRE/3 data ) OR ( health* PRE/3 record ) OR ( patient PRE/3 record ) OR ( patient PRE/3 file ) OR ( health PRE/3 information ) OR ( patient PRE/3 information ) )
TITLE-ABS-KEY ( dissemin* OR link* OR exchang* AND shar* OR access* OR transfer* OR donat* OR "opt in" OR "opt out" )
TITLE-ABS-KEY ( ( review OR mapping OR overview or synthesis) )
Key	Author + indexed keywords
