# Supplementary material for: Factors influencing patients’ willingness to share their digital health data for primary and secondary use: A theory- and evidence-based overview of reviews
Source: Digit Health. 2025 Jun 30;11:20552076251340254. doi: 10.1177/20552076251340254 (PMC12209586; doi:10.1177/20552076251340254)
Supplement: sj-xlsx-3-dhj-10.1177_20552076251340254 - Supplemental material for Factors influencing patients’ willingness to share their digital health data for primary and secondary use: A theory- and evidence-based overview of reviews [file sj-xlsx-3-dhj-10.1177_20552076251340254.xlsx]

## Sheet: Full data extraction
Ref.	Review author	Review title	Year	Review type defined by the authors	Number of Databases sourced and searched	Database searching date	Search strategy inclusion date	Publications date range	Data collection range	Included number of papers & studies	Included methods & designs	Included countries	Evidence analyses & synthesis	Critical appraisal tool(s)	Objective(s)	Setting/context	Participants details	Reported relevant predictors
63	Abd-alrazaq et al.	Factors that affect the use of electronic personal health records among patients: A systematic review	2019	Systematic	42	25/06/18 - 30/06/18	01/01/00 - 30/06/18	2006 - 2018	not reported	104 papers 97 studies	Methods: - quantitative (90) - qualitative (10) - mixed-methods (4) Designs: - cross-sectional - cohort - case-control	USA (85), Canada (8), Netherlands (4), New Zealand (2), Portugal (1), Korea (1), Argentina (1), Finland (1), Jordan (1)	narratively; categorisation of factors with framework method	Mixed Methods Appraisal Tool (MMAT) general quality of quantitative studies: moderate overall quality of qualitative studies: moderate overall quality of mixed-methods: low	- identification of personal, human-technology and organisational influencing factors for intention to use tethered PHRs and - measurement of initial (subjectively-measured and objectively-measured) use of tethered PHRs	tethered PHRs which are connected with EMRs; exclusion of standalone and integrated PHRs	- general patients (63) - patients with diabetes (17) - patients with chronic diseases (4) - patients without any diseases (2) - patients with HIV (3) - patients with cancer (2) - patients with rheumatic diseases (1) - patients with kidney diseases (1) - patients with cardiac diseases (1) - patients with multiple sclerosis (1) - patients with depression (1) - patients with hypertension (1) 97 par…	18 Influencing factors in total: 13 personal factors (e.g. gender, ethnicity, and income), four human-technology factors (e.g. perceived usefulness and ease of use), and one organisational factor (facilitating conditions) - four factors positively influenced patients intention to use: internet access, perceived usefulness, facilitating conditions, internet use - one factor negatively influenced p…
64	Aitken et al.	Public responses to the sharing and linkage of health data for research purposes: a systematic review and thematic synthesis of qualitative studies	2016	Systematic and qualitative synthesis	5	04/04/14	no time restriction	2002 - 2014	1999 - 2013	25 papers 36 studies	Methods: - qualitative (16) - mixed-methods (6) - literature / policy / systematic review (3) Designs: - focus groups - interviews - deliberative events - dialogue workshops - surveys	USA (7), Scotland (5), England (4), Canada (3), across UK (2), Wales (1), Japan (1), Sweden (1), worldwide (1)	narratively; deductive-inductive thematic synthesis	Critical Appraisal Skills Programme (CASP) The review authors agreed that all studies were of sufficient quality to be included (no details about CA-results).	- identification of key issues of public (including patient / lay) responses in various data sharing and data linkage for research - characterisation and description of the key themes	PCHRs, other existing medical data or health material, government administrative data	- patients, lay persons and the general public - service users, carers, surrogate decision-makers - healthcare professionals, managers, health service staff and diabetes specialists	seven key themes 1) widespread, but conditional support: clear trend to use data for the greater good 2) conditions for support: assurance of confidentiality crucial, largely associated with anonymisation of data (but anonymisation not an absolute guarantee of confidentiality), data security essential but seen as concern due to breaches and human error 3) benefits: public benefits as key conditio…
65	Amante et al.	A systematic review of electronic portal usage among patients with diabetes	2014	Systematic	2	not reported	Feb 05 - Jan 14	2007 - 2013	not reported	16 papers (studies)	Methods: - quantitative (9) - mixed-methods (4) - qualitative (3) Designs: - RCT - cross-sectional - cohort - focus groups	USA (16)	quantitative results: mathematical statistics qualitative results: categorisation of factors	Mixed Methods Appraisal Tool (MMAT) Majority of articles included scored a 3 or 4: high quality Of the nine quantitative articles, eight had a score of 4, one had a score of 3. All four of the mixed-methods articles scored a 4. All three of the qualitative articles received a rating of 3 (none of them addressed how the data reported by participants in their study may have been affected by the pre…	- examination of characteristics associated with enrollment and utilization of PP among patients with diabetes - identification of barriers and facilitators of electronic PP enrollment and utilization	clinically integrated PP	- patients with diabetes type 1 and 2 (73,405 adults) - primary care physicians (174)	- twelve patient factors significantly associated positive with portal enrollment: younger age, higher education, non-hispanic and non-black, higher income, male gender, computer/internet access, private insurance, better-controlled diabetes, nonsmoker, high morbidity burden, trust in internet as health information source, greater health literacy - three categories of barriers to portal enrollmen…
66	Dendere et al.	Patient portals facilitating engagement with inpatient electronic medical records: A systematic review	2019	Systematic	3	2018-08-01	2005 - 2017 periodic update: 08/18	2005 - 2018	not reported	58 papers 555 studies	Methods: - qualitative (19) - quantitative (18) - reviews (12) - mixed-methods (9) Designs: - surveys - focus groups - interviews - quasi-experimental	USA (43), Netherlands (3), UK (3), Sweden (2), Norway (2), Austria (1), Argentina (1), Canada (1), South Korea (1), Germany (1)	narratively; categorisation of themes	Assessing the Methodological Quality of Systematic Reviews (AMSTAR2) for reviews Quality Assessment Tool for Studies with Diverse Designs (QATSDD) for qualitative, quantitative, mixed-method studies 15 publications: very high 4 publications: high 21 publications: medium 6 publications: low 12 publications: very low	- description of role of EMRs in patient engagement - identification of factors and best practices for successful implementation of EMRs - impact of EMRs on health care delivery	electronic PP tethered to an EMR in hospital inpatient setting	- different kinds of patients (e.g., cancer, HIV, cardiac diseases) - different kinds of healthcare stakeholders (e.g., doctors, nurses, care staff, clinical support staff, policy-makers) - IT staff (e.g., nursing informaticians)	six input themes 1) portal design addressed in 22 articles: e.g. functionality to control caregivers' access 2) usability addressed in eleven articles: inconsistent results, difficulties using portals vs. portals easy to use 3) barriers addressed in eight articles: e.g. data security and privacy concerns, lack of appropriate training, doubt of portals usefulness, lost password, lack of encouragem…
67	Hutchings et al.	A systematic literature review of health consumer attitudes towards secondary use and sharing of health administrative and clinical trial data: A focus on privacy, trust, and transparency	2020	Systematic literature	8	24/06/20	no time restriction	1997 - 2020	10-11/95 - 03-05/18	subset of 35 papers (studies) in this review out of 75 papers in total	Methods: - qualitative (28) - mixed-methods (7) Designs: - face-to-face interviews and/or focus groups - surveys - deliberative events + surveys - deliberative events + focus groups + interviews - citizens jury model - cohort + RCT - other	UK (8), USA (7), Canada (5), Australia (3), Europe (3), New Zealand (2), Belgium (1), England (1), Finland (1), China (1), Great Britain (1), Japan (1), Northern Ireland (1)	quantitative results: descriptive statistics qualitative results: meta aggregative approach with framework method	QualSyst-Criteria (according to Kmet et al.) Ø 0.87 6 publications: 1.0 7 publications: 0.95 11 publications: 0.9 4 publications: 0.85 1 publication: 0.8 1 publication: 0.75 1 publications: 0.7 1 publications: 0.65 1 publication: 0.6 2 publications: 0.5	- identification of healthcare consumers´ concerns relating to privacy, trust, and transparency on health administrative and clinical trial data reuse	health administrative and clinical trial data; exclusion of EHRs where possible (due to lack of separation)	- general medical patients - surgical patients - rare disease patients - leukodystrophy patients - cancer patients - patients with HIV/AIDS - patients with hypertension - patients with multiple sclerosis - patients with mental health illnesses - patients with arthritis - patients with diabetes mellitus - individuals with genetic health conditions - individuals with chronic disease - clinical tria…	- 12,794 views on trust: important regarding secondary use (trust in organisations, clinicians, and infrastructures of data maintenance), trust building through care of confidential records and information on how and by whom data is used, high-level of trust in doctors, the NHS and hospitals, low trust in commercial respectively for-profit organisations, pharmaceutical and insurance companies, hi…
68	Hutchings et al.	A systematic literature review of attitudes towards secondary use and sharing of health administrative and clinical trial data: a focus on consent	2021	Systematic literature	8	24/06/20	no time restriction	1998 - 2020	1996 - 03-05/18	subset of 47 papers (studies) in this review out of 75 papers in total	Methods: - quantitative (31) - qualitative (8) - mixed-methods (8) Designs: - face-to-face or telephone interviews - questionnaire-based interviews - focus groups - interview + focus groups - surveys - surveys + focus groups - deliberative events + surveys - citizens jury model - RCT - cohort + RCT - other	USA (10), UK (9), Australia (6), Canada (6), England (2), Great Britain (2), Europe (2), New Zealand (2), Finland (1), Hong Kong (1), Ireland (1), Northern Ireland (1), Scotland (1), Germany (1), Belgium (1), Taiwan (1)	quantitative results: descriptive statistics qualitative results: meta aggregative approach with framework method	QualSyst-Criteria (according to Kmet et al.) Ø 0.84 7 publications: 1.0 9 publications: 0.95 13 publications: 0.9 5 publications: 0.85 3 publication: 0.8 1 publication: 0.75 1 publications: 0.7 3 publications: 0.65 1 publication: 0.6 1 publications: 0.5 1 publication: 0.45 1 publication: 0.35 1 publication: 0.25	- identification of healthcare consumers’ attitudes towards consent and the use of administrative and clinical trial data for research purposes	health administrative and clinical trial data; exclusion of EHRs where possible (due to lack of separation)	- general medical patients - cardiology patients - patients with congestive heart failure - patients with asthma or stable angina - surgical patients - rare disease patients - leukodystrophy patients - cancer patients - patients with HIV/AIDS - patients with hypertension - patients with multiple sclerosis - patients with mental health illnesses - patients with upper body and neck disorders - pati…	country differences on consent - five studies from Continental Europe (6,790 respondents): consent preferences for accessing data held in registries not universal (single informed consent acceptable vs. no consent necessary vs. consent should be sought in some cases vs. sought every time), support of interactive consent tool, where individuals could specify their consent preferences and exercise …
69	Mold et al.	Patients' online access to their electronic health records and linked online services: A systematic review in primary care	2015	Systematic	10	not reported	1999 - 09/12	2003 - 2012	not reported	subset of 17 papers (studies) in this review out of 176 papers in total	Methods: - quantitative (16) - mixed-methods (1) Designs: - RCT - RCT with qualitative element - cohort - cluster randomized control trials - quasi experimental trial, non-randomized	USA (13), Norway (3), UK (1)	quantitative results: mathematical statistics qualitative results: narratively	Ris of bias (RoB), intended to use Grading of Recommendations, Assessment, Development and Evaluation (GRADE) RoB scores suggest many of the studies were of low quality.	- impact evaluation of EHR and other EHR-linked online services use on provision, quality, and safety of health care - analyses of user attributes as well as variations concerning EHR access and use	online health record access and transactional services in primary care	- users and non-users of online record access and remote contact services, including - patients - clinicians respectively support staff in primary care	user characteristics - age: online record access and service users tended to be slightly older or middle-aged (50-65 years) - sex: online record access and service users more likely to be female - health status: service users tended to have much greater overall morbidity - insurance: messaging users less likely to be funded by Medicaid insurance than commercial insurance - ethnicity: african-amer…
70	Mold et al.	The impact of patient online access to computerized medical records and services on type 2 diabetes: Systematic review	2018	Systematic	9	not reported	2004 - Oct 2016	2004 - 2015	not reported	28 papers 37 studies	Methods: - quantitative (15) - qualitative (11) - mixed methods (1) - interpretative review (1) Designs: - audits - retrospective, prospective and longitudinal cohort - quasi-experimental design - focus groups / interviews - RCT - surveys	USA (21), Netherlands (3), UK (2), Australia (1), France (1)	quantitative results: descriptive and mathematical statistics qualitative results: categorisation of themes with framework method	Mixed Methods Appraisal Tool (MMAT), score 25-100 1 publication: score of 25 4 pubications: score of 50 19 publications: score of 75 3 publications: score of 100 1 publications: N/A The majority of the included studies were of moderate to good quality.	- user characteristics of type 2 diabetes patients with online access to CMRs - impact evaluation of CMR use on health outcomes, disease management and health delivery - identification of technical challenges, barriers to use and impacting system features	CMRs in primary care	users and non-users of CMR´s, including - adults with type 2 diabetes (and their caregivers: family members, neighbours, friends) - patients with diabetes and hypertension and - general practicioners - primary care physicians	user characteristics - age: users with online access to CMRs and services tended to be younger or in the 50-65 years age band - gender: women over age of 65 years less likely to access services compared to men - income: CMR users with higher mean annual income and residence in affluent neighborhoods - education and employment: patients without a university degree (compared to college graduates) l…
71	Moon et al.	Factors influencing health data sharing preferences of consumers: A critical review	2017	Critical	2	not reported	2000 - 2014	2009 - 2015	not reported	18 papers 16 studies	Methods: - quantitative (13) - qualitative (5) Designs: - surveys - interviews	USA (16), UK (1), South Korea (1)	narratively; clustering of factors	Olsen and St. George´s (2004) cross-sectional study design and data analysis framework for cross-sectional studies Twelve studies scored with moderate quality ratings; two rated with low quality ratings. Kuper, Lingard & Levinson (2008) for qualitative research The two articles were high in quality but low for transferability of results.	- identification of consumer data sharing preferences and their factors, issues and characteristics associated with HIE and presenting a logic model for legal / public policy development that aligns with consumer expectations for management of ePHI	(consent for) electronic HIE of ePHIs, PHRs and integrated EHRs in several settings: clinical primary care, hospital affiliated clinics, hospital outpatient clinics, general practices, ambulatory care sites	- patients and the general public - receptionist at HIV clinic	five statistically significant influencing factors 1) trust relationship positive: perceived trustworthiness on other people, local business, large corporations, local government, trust provider to keep data private and secure, primary care provider access, PHI for authorized purposes only, present trust reduces fear of stigma negative: absence or lack of trust of physician, health plan, hospital…
72	O' Connor et al.	Understanding factors affecting patient and public engagement and recruitment to digital health interventions: a systematic review of qualitative studies	2016	Systematic	6	2015-08-01	01/01/00 - 19/08/15	2005 - 2015	not reported	19 papers (studies)	Methods: - qualitative (15) - mixed method (4) Designs: - mixed interventions - interviews - focus groups - participant observations - documentary evidence - surveys	UK (8), USA (5), Canada (4), Norway (1), Spain (1)	content analysing methods	Enhancing transparency in reporting the synthesis of qualitative research (ENTREQ) All articles meeting the inclusion criteria were retained, regardless of their quality. According to the authors even methodologically weak studies can offer valuable insights.	- identification and discussion of factors, including barriers and facilitators affecting engagement and enrollment in a range of DHI like PHRs or PP to inform future implementation efforts	- any ‘usual’ setting (hypothetical or in development, simulated or real-world) such as primary, secondary or tertiary care, the home or workplace - any health intervention delivered by a digital technology (like PHRs or PP) which takes information from patients / the public or provides some form of advice and feedback about their health	- patients, carers of the patients and healthy individuals - health professionals such as nurses or family doctors - general practice staff - employees of large public and private companies - individuals from local and national organisations affiliated with the implementation of DHIs 1,236 participants in total	four overarching themes that affect patient and public engagement and enrollment in DHIs 1) personal agency and motivation barriers: lack of motivation to understand or improve health, how a DHI could be helpful or alternative ways of managing illness facilitators: motivation to improve health, ability to understand respectively control personal health data and to choose time and location of inte…
73	Stockdale et al.	Giving something back: A systematic review and ethical enquiry into public views on the use of patient data for research in the United Kingdom and the Republic of Ireland	2019	Systematic	3	03/10/16 - 11/10/16	2006 - 2016	2006 - 2016	10-12/04 - 06-07/16	20 papers (studies)	Methods: - qualitative (10) - quantitative (7) - mixed-methods (3) Designs: - focus groups - interviews - surveys - workshops - other	Great Britain (13), UK (4), Ireland (2), not stated (1)	quantitative results: descriptive statistics qualitative results: narratively; content analysing methods	Mixed Methods Appraisal Tool (MMAT) with score 1-6 3 publications: score of 3 5 publications: score of 4 9 publications: score of 5 3 publications: score of 6 Two papers were excluded on the basis of scoring zero on all criteria.	- examining views, attitudes, opinions, perspectives, thoughts, concerns, awareness or acceptance about the topic of Sul for research - exploration of preferences on consent model - summary of reported risks and benefits regarding data sharing	electronic hospital records, electronic general practice records, data extracted from these records, for example cancer registries and national disease databases (summarised as patient data or EHRs)	- healthcare users - patients general - patients with multiple scleroris and their stakeholders - disabled people - people with chronic illnesses and their carers - cancer patients - general public - health and social care professionals and academics - health service researchers - general practitioners and practice managers - hospital doctors 21,951 participants in total	seven key themes 1) knowledge and awareness of EHR - generally high knowledge of content and electronic collection, but low participant awareness of specific uses of routinely collected patient data and low understanding of medical research using patient data - limited public grasp of a range of concepts related to patient information use, such as de-identification, data science, the benefits of …
PHR: personal health record; EMR: electronic medical record; PCHR: personally controlled healh record; PP: patient portal; NHS: National Health Service; NIH: National Institutes of Health; EHR: electronic health record; CMR: computerized medical record; HIE: health information exchange; ePHI: electronic personal health information; DHI: digital health intervention; SU: secondary use
