# Supplementary material for: Factors influencing patients’ willingness to share their digital health data for primary and secondary use: A theory- and evidence-based overview of reviews
Source: Digit Health. 2025 Jun 30;11:20552076251340254. doi: 10.1177/20552076251340254 (PMC12209586; doi:10.1177/20552076251340254)
Supplement: sj-xlsx-6-dhj-10.1177_20552076251340254 - Supplemental material for Factors influencing patients’ willingness to share their digital health data for primary and secondary use: A theory- and evidence-based overview of reviews [file sj-xlsx-6-dhj-10.1177_20552076251340254.xlsx]

## Sheet: individual statements
Main category (number of appearances in the included SRs)	Influencing factor (number of appearances in the included SRs)	Direction of influence: facilitator / barrier / inconsistent with corresponding SRs	Sharing type	Direction and explanation of influencing factor with corresponding SRs
Socioecomonic factors
	Education (n=7)	(+) Higher educational level 63, 65, 67,68, 70, 71, 73	PU & SU	(+) Higher education level with positive influence on subjectively/objectively-measured use of PHRs 63 and PP enrollment and utilization 65
				(+): University degree with positive influence on CMR access and CMR service utilization 70
				(+): Higher education level positively associated with HIE 71
				(+) Higher education level with positive influence on data sharing for SU 67 and providing consent respectively agreeing on research without consent 68
				(-): Lower education level negatively associated with access to deidentified EHR without consent 73
				(+): Individuals with no academic qualification less worried about the security of their EHR; primary level education positively associated with data sharing for research without consent 73
	Income (n=5)	(+) Higher income 63, 65,66, 70, 71	PU	(+): Higher income with postive influence on subjectively/objectively-measured use of PHRs 63, PP enrollment and utilization 65, PP adoption 66 and CMR access 70
				(+): Yearly income >100,000 $ positively associated with HIE 71
	Health insurance status (n=4)	(+) Existing/commercial health insurance status 65, 68-70	PU & SU	(+): Commercial insurance positively associated with PP enrollment 65, PHR messaging service utilization 69 and CMR e-journal use 70
				(+): People with health insurance more likely to act as consent providers for data sharing 68
	Socioeconomic factors not specified (n=4)	(+) Higher socioeconomic status 63, 69	PU	(+): Higher socioeconomic status with positive influence on objectively-measured use of PHRs 63
				(-): Female of lower socioeconomic status negatively associated with PHR access 69
		(+/-) Inconsistent direction 68, 73	SU	(+/-): Influence of socio-economic variables not clear: no influence vs. higher socio-economic group people less likely to provide consent for data sharing 68
				(-): Lower socioeconomic status correlates with higher concerns about privacy; lower middle class and skilled working class less likely to allow health data use 73
				(-): Three lower grades negatively associated to see use of health data as social benefit, two lowest grades less supportive towards health research of commerical organisations, less trust especially without prior consent and less agreement on advantages in using health data for research 73
				(+): Two lowest grades more supportive to companies using health data for specific health product development 73
	Residential area (n=3)	(+) Living in wealthier neighborhoods 63, 68, 70	PU & SU	(+): Wealthier neighborhood with positive influence on objectively-measured use of PHRs 63 and CMR access 70
				(-): Respondents living closer to a study centre with higher refusal rates on consent for data sharing 68
	Employment status (n=3)	(+) (Full-time) employed 63, 70, 71	PU	(+): Employed status with positive influence on objectively-measured use of PHRs 63
				(+): Young men in full-time employment using CMR services most 70
				(+): Employed status with positive influence on HIE agreement 71
	Patient costs of data sharing engagement (n=1)	(-) High costs for participation 72	PU	(-): High costs with negative influence on PHR engagement 72
				(+): Affordable computer equipment or mobile device, network connectivity and a data plan positively associated to PHR engagement 72
Sociodemographic factors
	Age (n=8)	(+/-) Inconsistent direction 65-71, 73	PU & SU	(+): Younger age with positive influence on PP enrollment and PP utilization 65, PP adoption 66 and CMR access and CMR service utilization 70
				(+): Slightly older age or middle-age (50-64 years) positively associated with PHR access and PHR service utilization 69
				(+): Age band 50-64 years positively associated with CMR access and CMR service utilization 70
				(+/-): Age < 40 years and > 64 years positively associated with HIE vs. age 18-24 years, age 40-64 years and age > 64 years sometimes negatively assocatiated 71
				(-): Older age (≥ 64 years) more distrust than younger age (≤ 25 years) regarding data sharing for SU 67
				(+/-): In some cases older respectively younger age with higher levels of privacy concerns regarding data sharing for SU 67
				(+): Older respondents more willing to share or link data than younger participants 68
				(-): With age over 50 years willing to consent to health data use decreased 68
				(+): Younger age with positive influence on providing consent to health data sharing for SU 68
				(-): 35-63 year-old more worried about the security of their EHR; respondents > 35 years less confident about the NHS; older people increasingly against a national EHR 73
				(+): Increase in age by each 10 year increment supports data sharing for research without asking for consent 73
				(+): Older people (55–63 years, 64 and over) more supportive using deidentified data for drug research, those aged 55–63 years more supportive to research by commercial organisations, support for medical research and general opt-out method higher in > 55 years aged 73
	Sex (n=8)	(+/-) Inconsistent direction 63, 65-71	PU & SU	(0): Gender with no influence on patients utilization intention and subjectively-measured use of PHRs 63
				(+): Male gender positively associated with PP enrollment and PP utilization 65
				(+): Female gender positively associated with PP adoption 66, PHR access and PHR service utilization 69
				(-): Young female negatively associated with CMR service utilization 70
				(+): Male gender positively associated with HIE 71
				(0): Partially no substantial differences on data sharing for SU 67
				(+): Male gender positively associated with consent to medical record review and informed consent not required for registry-based research 68
				(-): Females greater desire for control over their data 68
	Ethnicity (n=8)	(+/-) Inconsistent direction 63, 65, 66, 68-71, 73	PU & SU	(0): Ethnicity with no influence on patients intention to use PHRs 63
				(+): Non-hispanic and non-black ethnicities positively associated with PP enrollment and PP utilization 65
				(+): White ethnicity positively associated with PP adoption 66
				(-): African-americans and other non-white ethnicities negatively associated with PHR access 69
				(-): (Black) minority groups, african-americans and latino ethnicities negatively associated with CMR access and CMR service utilization 70
				(+): Caucasian, non-hispanic and non-black groups positively associated with CMR access and CMR service utilization 70
				(-): Non-white, hispanic and asian ethnicity negatively associated with HIE 71
				(-): Non-white groups with lower consent rates on data sharing for research 68
				(-): Black british more non-supportive towards national EHR system; all other than white british more likely to explicit consent before access of their deidentified records and higher privacy concerns 73
				(+): White non-british, asian, british asian, black-african, caribbean, and british black groups with less security concerns 73
	Family situation (n=2)	(+) Married, children in the household, caregivers presence 63, 71	PU	(+): Married status with positive influence on objectively-measured use of PHRs 63
				(+): Children in household and caregivers present positively associated with HIE 71
Privacy and security concerns
	Privacy and security concerns not specified (n= 8)	(-) Existing general privacy and security concerns 63-67, 71-73	PU & SU	(-): Privacy and security concerns as barriers to patients intention and subjectively/objectively-measured use of PHRs 63 and PP utilization 65, 66
				(+): Values security, privacy and anonymity of information and interaction as facilitators to engagement with PHRs 72
				(-): Security of information disclosure concerns and security breaches as barriers on HIE 71
				(-): Privacy and security concerns as barriers to patients willingness on data sharing for research 64
				(-): Concerns about privacy and confidentiality as main barriers to data sharing for SU 67
				(-): Distrust of a party´s competence to ensure data security as barrier to data sharing for SU 73
	Concerns on data processing (n=5)	(-) Existing privacy and security concerns about data processing 64, 67, 68, 71, 73	PU & SU	(-): Concerns regarding misuse for fraud, secondary reuse, or posting of health data on the internet as barriers to HIE 71
				(-): Possible data loss due to system breakdown and lack of operational back-up with negative influence on HIE 71
				(-): Concerns regarding information linked to the wrong person as barrier to HIE 71
				(-): Concerns about unconsented data proliferation 64 with non-healthcare professionals even when anonymous data are to be used 68 as barrier to data sharing for research
				(-): Concerns about misuse through third parties or for other purposes than originally described as barrier to data sharing for research 64
				(-): Concerns about data reidentification, data manipulation and information theft as barrier to data sharing for SU 67
				(-): Concerns about fraud, threat to personal safety and use of data without knowledge with negative influence on consent for data sharing for research 68
				(-): Concerns regarding data leakage / loss with negative influence on data sharing for SU 73
				(-): Concerns regarding possible re-identification of data as barrier to data sharing for SU 73
	Concerns on data access (n=2)	(-) Existing privacy and security concerns about data access 67, 73	PU & SU	(-): Concerns about identity theft as barrier to HIE 71
				(-): Concerns about unauthorized data access (chance for data to be lost, stolen, or hacked, or shared without consent) 67 and access without explicit consent for access, use and governance by the government 73 as barrier to data sharing for SU
				(-): Perceived harms like identity theft as barrier to data sharing for SU 73
				(-): Concerns regarding data hacking as barrier to data sharing for SU 73
Health conditions
	Health status (n=8)	(+/-) Inconsistent direction 63, 65-71	PU & SU	(0): Health status with no influence on patients intention to use PHRs 63
				(+): Nonsmoking positively associated with PP enrollment 65
				(+): Better controlled disease and high morbidity burden positively associated with PP enrollment and PP utilization 65
				(+): Greater disease severity positively associated with PP use 66
				(-): Serious illness and intense pain negatively associated with less inclination of PP use 66
				(+): Greater overall morbidity positively associated with PHR service utilization 69
				(+): Multiple comorbidities, polypharmacy, instable progression and higher burden of disease positively associated with CMR usage rates 70
				(-): Healthy individuals with negative health data sharing preferences 71
				(-): Chronically ill may not be capable of managing access and control of electronic health information 71
				(+/-): Good health status positively associated with higher agreement to data usage vs. for unrestricted access individuals with poor health status less concerned about privacy 67
				(+/-): Respondents with lower physical and mental functioning scores at lower consent levels vs. respondents with lower physical and mental health scores more likely to consent 68
				(+): More severe diseases, life-limiting illness, lifelong illness, health conditions under investigation and two or more medical diseases more likely to support data sharing for research 68
	Utilization of healthcare services (n=2)	(+) Regular/higher utilization of healthcare services 65, 71	PU	(+): Higher use of services positively associated with PP utilization 65
				(+): Regular use of healthcare positively associated with HIE 71
				(-): High healthcare utilizer may not be capable of managing access and control of electronic health information 71
Personality traits
	Social responsibility (n=4)	(+) High social responsibility 64, 67, 68, 73	SU	(+): "Greater good" data usage and societal benefits prioritised over personal privacy 64
				(+): Societal benefit may overweigh privacy concerns and seen as necessary condition and facilitator to SU 67
				(+): Voluntary work with positive influence on consent for data sharing for research 68
				(+): Sense of obligation and to benefit society with positive influence on consent for data sharing for research 68
				(+): Common / greater / public good, social responsibility and giving something back to other people or future generations with positive influence on data sharing 73
	Motivation/interest (n=2)	(-) Lack of motivation to understand or improve health/no interest in changes 65, 72	PU	(-): No interest to learn as barrier to PP enrollment 65
				(-): Lack of motivation to understand or improve health or alternative ways of managing illness as barriers to PHR engagement 72
	Altruism (n=2)	(+) Positive altruistic attitude 67, 73	SU	(+): Altruism with positive influence on data sharing for health research 67 and SU in general 73
Knowledge and understanding
	Technical/digital literacy (n=4)	(+) Greater technical/digital literacy 65, 67, 68, 72	PU & SU	(-): Poor digital/technical literacy negatively associated with PP enrollment and utilization 65 and PHR engagement 72
				(-): Lack of understanding, e.g. between the terms anonymisation and identifiable data with negative influence on data sharing for SU 67
				(+): Communication and increased public education on national privacy laws and regulations as facilitators to data sharing for SU 67
				(+): Understanding of processes and research positively associated with data sharing for research 68
	Health literacy (n=4)	(+) Greater health literacy 65, 68, 70, 72	PU & SU	(+): Better health literacy positively associated with PP enrollment and utilization 65 and CMR access and usage rates 70
				(+): Ability to understand and control personal health data positively associated with PHR engagement 72
				(+): Better health literacy positively associated with consent for data sharing for research 68
	Awareness of PHR (-features) (n=3)	(-) Lack of awareness of PHR (-features) 63, 65, 70	PU	(-): Lack of awareness with negative influence on subjectively-measured use of PHRs 63, PP enrollment 65 and CMR access 70
Facilitating conditions
	Trust, confidentiality and transparency (n=5)	(+) Assurance of trust, confidentiality and transparency 64, 67, 68, 71, 73	PU & SU	(+): Transparency with access notifications, audit log capability and available audit trail as facilitators to HIE 71
				(-): Lack trust of internet mechanisms for sharing electronic health information as barrier to HIE 71
				(+): Perceived trustworthiness in provider to keep data private and secure as facilitator to HIE 71
				(+): Assurance of confidentiality, largely associated with data anonymisation as facilitators to data sharing for research 64
				(+): Trust building through care of confidential records and information on how and by whom data is used positively associated with data sharing for SU 67
				(-): Confidentiality concerns during data linkage process as barrier on data sharing for SU 67
				(+): Trust in people undertaking data anonymisation, combination of human and computerised system with positive influence on trust 67
				(+): Data usage in an identifiable manner clearly stated at the consent stage as facilitator for data sharing for research 68
				(+): Transparency and assurance of privacy 67 also regarding safeguarding processes and data sharing arrangements as facilitators to data sharing for SU 73
	Automony and control (n=3)	(+) Assurance of autonomy and control 64, 68, 71	PU & SU	(+): Consent, permission and personal granular control (regarding access, time limits, limited data set, restricting specific information, choice) as facilitators to share electronic health information 71
				(+): Perceived autonomy and individual control over own data as facilitators to data sharing for research 64
				(+): Asking for permission when data is used for reasons other than treatment, even in the setting of using anonymous data, with positive influence on data sharing for SU 68
	Consent management (n=3)	(+/-) Inconsistent direction 64, 68, 73	SU	(+): Opt-in consent models; flexible consent models (especially for identifying data, qualitative information, research using genetic data, or commercially research) as facilitators to data sharing for SU 64
				(+/-): Lack of consensus on the requirement for consent for data linkage 68
				(+): For non-identifiable data, respondents more willing to allow access without consent (process of anonymisation and data encryption as safeguards) 68
				(-/+): Substantial concerns about opt-out model (unethical, illegal), however, in one study majority supported opt-out method 73
User resistance reasons
	Concerns being discriminated/stigmatized (n=4)	(-) Existing concerns about being discriminated or stigmatized 64, 68, 71, 73	PU & SU	(-): Fear of discrimination, stigmatization and negative impacts wie negative influence on HIE 71
				(-): Fear of discrimination, stigmatization and negative impacts as barriers to data sharing for research 64
				(-): Fear of discrimination with negative influence on consent for data sharing for research 68
				(-): Stigmatizing judgements in clinical settings or consequences for employment, pension eligibility or insurance costs, social discomfort and community embarrassment as barriers to data sharing for SU 73
	Concerns regarding commercial use (n=4)	(-) Existing concerns about commercial use 64, 67, 68, 73	SU	(-): Widespread concerns due to perception of profit-driven motivation and their integrity or objectivity with negative influence on data sharing for research 64
				(-): Private/commercial organisations, pharmaceutical companies and health insurance companies involvement as barrier for data sharing for SU 67
				(-): Marketing and/or profit intention with negative influence on willingness to share data with government agencies, health insurers, pharmaceutical companies and commercial organisations 68
				(-): Concerns about commercial access to health data due to limited public grasp of concepts such as de-identification, data science and the role of private companies in the healthcare system as barrier to data sharing for SU 73
				(-): Constition of collective harm due to data access to those with private interests, tension in the status of pharmaceutical companies with negative influence on data sharing for SU 73
	Concerns being overstrained (n=1)	(-) Existing concerns about being overstrained 68	SU	(-): Anxiety or feelings of being overwhelmed with negative influence on consent for data sharing for research 68
Technological conditions
	Computer/internet access (n=3)	(+) Available computer/internet access 63, 65, 72	PU	(+): Computer/internet access positively associated with patients intention and subjectively/objectively-measured use of PHRs 63 and PP enrollment and utilization 65
				(-): Lack of access to equipment and internet negatively associated with PHR engagement 72
	Internet use (n=2)	(+) Internet use 63, 71	PU & SU	(+): Internet use with positive influence on patients intention and objectively-measured use of PHRs 63
				(+): Internet use as facilitator to HIE 71
Social influence
	Family and peers (n=3)	(+) Recommendation/support from family and peers 65, 68, 72	PU & SU	(+): Family-provided support as facilitator to PP enrollment and PP utilization 65
				(+): Recommendation and support by family members, friends, peers or other trusted sources (offline and online) positively associated to PHR engagement 72
				(+): Previous data record linkage by a family member with positive influence on consent for data sharing for research 68
	Healthcare professionals (n=3)	(+) Recommendation/encouraging behaviour by healthcare professionals 65, 66, 72	PU	(+): Provider recommendation as facilitator to PP enrollment 65
				(-): Discouraging behaviour from provider as barrier to PP use 65, 66
				(+): Health professionals act as gatekeeper, clinical endorsement and support positively associated to PHR engagement 72
Expected usefulness
	Expected usefulness not specified (n=3)	(+) Expected usefulness in general 63, 64, 66	PU & SU	(+): Usefulness with positive influence on patients utilization intention and subjectively/objectively-measured use of PHRs 63
				(-): Doubts of PP usefulness as barrier to PP utilization 66
				(+): Personal benefits, or personal relevance as additional motivators for data sharing for research 64
	Information, organisation and documentation (n=2)	(+) Improved own information, organisation and documentation 66, 71	PU	(+): Expected personalized access to information tailored to own needs as facilitator to PP use 66
				(+): Record keeping option as facilitator to PP use 66
				(+): Promise of expedited appointments and time savings as facilitators to HIE 71
	Communication (n=2)	(+) Improved communication 66, 71	PU	(+): Solid patient-provider communication as facilitator to PP use 66
				(+): Promise of improved communication and increased convenience as facilitators to HIE 71
	Medical care (n=1)	(+) Better medical care 71	PU	(+): Reduced redundancy possible due to avoidance of mulitple screenings as facilitator to HIE 71
				(+): Promise of better quality, coordination and continuity of medical care as well as accuracy as facilitators to HIE 71
Expected ease of use
	Expected ease of use not specified (n=4)	(+) Expected usability of EHR 63, 65, 66, 72	PU	(+): Ease of use with positive influence on subjectively-measured use of PHRs 63
				(+): Provider instruction available for use as facilitator to PP utilization 65
				(-): Lack of appropriate training as barrier to PP use 66
				(-): Low usability with expected difficulties in registration and use instead of automated and integrated processes negatively associated to PHR engagement 72
Expected public benefit
	Expected public benefit not specified (n=3)	(+) Expected public benefit on healthcare 64, 68, 71	SU	(+): Benefits to population may outweigh risks with positive influence on HIE 71
				(+) Public benefit as key condition positively associated with data sharing for research 64
				(+): Assessing the effectiveness of healthcare in the setting of health registries (data sharing support for aetiological studies, disease monitoring and research) with positive influence on data sharing for SU 68
				(+): Potential to improve medical care and reduce medical errors, develop new treatments, increased understanding of disease and diagnosis as facilitators to SU for research 68
Previous experience with healthcare-system
	Technical aspects (n=3)	(-) Negative digital/data sharing experience 65, 70, 72	PU	(+): Experienced difficulty obtaining medical information by traditional ways as facilitator to PP enrollment 65
				(-): Negative previous experience using PP 65 and with CMRs 70 as barrier to further utilization
				(-): Negative digital health experience with poor quality information and interaction as barrier to further PHR engagement 72
				(+): Open, honest digital interaction with healthcare provider as facilitator to PHR engagement 72
	Personal aspects (n=2)	(+) Current dissatisfaction and negative experience with traditional healthcare 65, 72	PU	(+): Current dissatisfaction with provider-patient relationship as facilitator to PP enrollment 65
				(+): Previous negative experience with traditional health services as facilitator to PHR engagement 72
Lifestyle aspects
	Lifestyle aspects not specified (n=2)	(-) Busy lifestyle 65, 72	PU	(-): Insufficient time and busy lifestyle with competing priorities as barriers to PP utilization 65 and PHR engagement 72
				SR with relation to PU only
				SR including a mix of PU and SU
				SR with relation of SU only
